# Supplementary material for: Optimization of Radiolabeling of a [90Y]Y-Anti-CD66-Antibody for Radioimmunotherapy before Allogeneic Hematopoietic Cell Transplantation
Source: Cancers (Basel). 2023 Jul 18;15(14):3660. doi: 10.3390/cancers15143660 (PMC10377894; doi:10.3390/cancers15143660)
Supplement: Supplementary file 1 [file cancers-15-03660-s001.zip]

Archive with 1 entries (1 files):
- cancers-2488991-supplementary.docx
